# Supplementary material for: Circulating Biomarkers Associated with the Diagnosis and Prognosis of B-Cell Progenitor Acute Lymphoblastic Leukemia
Source: Cancers (Basel). 2023 Aug 20;15(16):4186. doi: 10.3390/cancers15164186 (PMC10453581; doi:10.3390/cancers15164186)
Supplement: Supplementary file 1 [file cancers-15-04186-s001.zip]

Archive with 1 entries (1 files):
- cancers-2541670-supplementary.pdf
